# Supplementary material for: A New Twist: The Combination of Sulbactam/Avibactam Enhances Sulbactam Activity against Carbapenem-Resistant Acinetobacter baumannii (CRAB) Isolates
Source: Antibiotics (Basel). 2021 May 13;10(5):577. doi: 10.3390/antibiotics10050577 (PMC8152955; doi:10.3390/antibiotics10050577)
Supplement: Supplementary file 1 [file antibiotics-10-00577-s001.zip]

Archive with 1 entries (1 files):
- antibiotics-1223235-supplementary.xlsx
