# Supplementary material for: A New Twist: The Combination of Sulbactam/Avibactam Enhances Sulbactam Activity against Carbapenem-Resistant Acinetobacter baumannii (CRAB) Isolates
Source: Antibiotics (Basel). 2021 May 13;10(5):577. doi: 10.3390/antibiotics10050577 (PMC8152955; doi:10.3390/antibiotics10050577)
Supplement: Supplementary file 1 [file antibiotics-10-00577-s001.zip › antibiotics-1223235-supplementary.xlsx]

## Sheet: Hoja1
Isolate		Acquired beta-lactamases (bla)		MIC of (mg/L)
		Carbapenemase	Secondary blas	Sulbactam (SUL)	SUL + avibactam	SUL + relebactam
2	A. pitti	NDM-1		>64	64	64
3	A. baumannii	NDM-1	PER-7	>64	16	64
4	A. baumannii	NDM-1	PER-7	>64	32	64
5	A. baumannii	NDM-1	PER-7	>64	32	>64
6	A. baumannii	NDM-1		64	16	32
7	A. baumannii	NDM-1		256	32	>64
8	A. baumannii	NDM-1		>64	32	64
9	A. baumannii	NDM-1	PER-7	64	16	8
10	A. pitti	NDM-1		>64	64	64
12	A. baumannii	NDM-1		>64	32	>64
13	A. baumannii	NDM-1		>64	32	>64
14	A. baumannii	NDM-1	PER-7	>64	64	64
16	A. baumannii	NDM-1	PER-7	256	64	128
17	A. baumannii	NDM-1	PER-7	>64	32	64
18	A. baumannii	NDM-1	PER-7	>64	32	>64
19	A. baumannii	NDM-1	PER-7	256	32	128
22	A. nosocomialis	NDM-1		16	4	8
24	A. baumannii	NDM-1		64	32	64
25	A. baumannii	NDM-1		>64	64	>64
26	A. baumannii	NDM-1		256	32	64
28	A. baumannii	NDM-1	PER-7	256	32	128
30	A. baumannii	NDM-1	PER-7	256	32	128
31	A. baumannii	NDM-1	PER-7	>64	32	>64
32	A. junii	NDM-1		16	8	16
33	A. baumannii	NDM-1	PER-7	>64	64	>64
34	A. baumannii	NDM-1		>64	64	>64
35	A. baumannii	NDM-1		>64	32	>64
36	A. baumannii	NDM-1		>64	32	>64
37	A. baumannii	NDM-1		>64	32	>64
38	A. nosocomialis	NDM-1		>64	>64	>64
39	A. baumannii	NDM-1		128	32	128
40	A. baumannii	NDM-1		256	16	128
41	A. baumannii	NDM-1		>64	16	64
42	A. baumannii	NDM-1		>64	32	>64
43	A. haemolyticus	NDM-1		64	32	32
50	A. baumannii	OXA-23		8	0.5	4
51	A. baumannii	OXA-23		64	1	4
52	A. baumannii	OXA-58	PER-2	8	2	4
53	A. baumannii	OXA-58	VEB-1	2	1	2
54	A. gsp10	OXA-58	PER-2	2	1	1
55	A. baumannii	OXA-58	VEB-1	2	1	2
56	A. baumannii	OXA-23		64	16	32
57	A. baumannii	OXA-23		32	1	8
58	A. baumannii	OXA-23		32	2	4
59	A. 15TU	OXA-58	PER-2	8	1	0.5
61	A. lwoffii	IMP-1		4	0.5	1
62	A. lwoffii	IMP-1		1	<= 0.12	<= 0.12
63	A. baumannii	OXA-23		8	1	8
64	Acinetobacter spp.	WT		1	0.25	1
65	A. baumannii	OXA-23		4	1	2
66	Acinetobacter spp.	OXA-23		16	0.5	2
69	A. baumannii	OXA-23		32	0.5	2
70	A. baumannii	OXA-23		4	0.5	2
71	A. baumannii	OXA-23		4	0.25	4
72	A. baumannii	OXA-23		16	1	8
74	A. baumannii	WT		32	1	2
75	A. baumannii	OXA-23		4	1	4
76	A. baumannii	OXA-23		8	2	8
77	A. baumannii	OXA-23		8	0.5	4
77-bis	A. baumannii	OXA-23		8	2	8
78	A. baumannii	OXA-23		32	4	8
79	A. baumannii	OXA-23		32	4	8
80	Acinetobacter spp.	WT	VEB-1	4	1	1
81	Acinetobacter spp.	WT		2	1	2
82	A. baumannii	OXA-23		32	1	8
83	A. baumannii	OXA-23		16	4	4
84	Acinetobacter spp.	OXA-23		16	1	2
85	A. baumannii	OXA-23		512	2	16
86	A. lwoffii	WT	PER-2	4	<= 0.12	0.5
87	A. baumannii	OXA-23		16	2	8
88	A. baumannii	OXA-23		32	1	8
89	A. baumannii	OXA-23		32	4	16
90	A. baumannii	WT	PER-2	8	2	4
91	A. baumannii	IMP-1		4	1	1
92	A. baumannii	OXA-23		16	1	8
93	A. baumannii	WT	PER-2	4	0.25	1
94	A. baumannii	OXA-23		16	2	8
95	A. baumannii	OXA-23		8	1	8
96	A. baumannii	OXA-23		8	1	8
97	A. baumannii	OXA-23		8	1	8
98	A. baumannii	OXA-23		4	1	4
99	A. baumannii	OXA-23		16	2	8
100	A. baumannii	OXA-23		8	1	8
101	A. baumannii	OXA-23		8	2	8
102	A. baumannii	OXA-23		8	2	8
103	A. baumannii	OXA-23		16	1	4
104	A. baumannii	OXA-23		16	1	8
105	A. baumannii	OXA-23		16	2	8
106	A. baumannii	OXA-23		16	2	16
107	A. baumannii	OXA-23		32	2	8
108	A. baumannii	OXA-23		16	2	8
109	A. baumannii	OXA-23		8	1	8
110	A. baumannii	OXA-23		16	1	8
111	A. baumannii	OXA-23		32	2	8
112	A. baumannii	OXA-23		8	1	4
113	A. baumannii	OXA-23		8	4	4
114	A. baumannii	OXA-23		8	1	8
115	A. baumannii	OXA-23		8	2	8
116	A. baumannii	OXA-23		16	16	16
117	A. baumannii	OXA-23		8	2	4
118	A. baumannii	OXA-23	TEM-1	64	2	4
119	A. baumannii	OXA-23		8	1	4
120	A. pittii	NDM-1		512	64	>64
121	A. baumannii	OXA-23		16	1	1
122	A. pittii	NDM-1		512	256	>64
123	A. baumannii	OXA-23		16	1	16
124	A. baumannii	OXA-23		8	1	4
125	A. baumannii	OXA-58		16	2	8
126	A. baumannii	OXA-23		32	4	4
127	A. baumannii	OXA-23		32	8	16
128	A. baumannii	OXA-23		64	8	4
129	A. baumannii	OXA-23		8	2	4
130	A. baumannii	OXA-23		8	2	4
131	A. baumannii	OXA-23		16	4	16
132	A. baumannii	IMP-1		16	4	16
133	A. baumannii	OXA-23		16	8	8
135	A. ursingii	IMP-1		2	0.5	2
136	A. baumannii	IMP-1		8	4	4
137	A. ursingii	IMP-1		2	<= 0.12	0.25
138	A. baumannii	OXA-23		64	4	4
139	A. baumannii	OXA-143		16	4	2
140	A. baumannii	OXA-143		8	2	4
141	A. junii	IMP-1		4	<= 0.12	0.25
142	A. baumannii	OXA-23		32	4	4
143	A. baumannii	OXA-23		16	4	16
144	A. baumannii	OXA-23		64	8	4
145	A. baumannii	OXA-23		16	2	2
146	A. baumannii	OXA-23		16	4	2
147	A. baumannii	OXA-23		16	8	16
148	A. baumannii	OXA-23		16	4	1
149	A. baumannii	WT	PER-2	256	0.5	1
152	A. ursingii	IMP-1		2	<= 0.12	0.5
155	A. baumannii	OXA-23		8	2	8
156	A. baumannii	OXA-23		16	2	4
157	A. junii	IMP-1		2	0.5	2
158	A. lwoffii	NDM-1		32	8	32
159	A. baumannii	OXA-23	TEM-1	16	2	4
160	A. baumannii	OXA-23		16	2	8
161	A. baumannii	OXA-23		16	4	8
162	A. baumannii	OXA-23		16	2	8
163	A. baumannii	OXA-58		16	8	16
164	A. baumannii	OXA-23		16	2	8
165	A. baumannii	OXA-23	TEM-1	16	4	16
166	A. baumannii	OXA-23		16	8	32
167	A. baumannii	OXA-23		16	2	8
168	A. baumannii	OXA-23		32	8	32
169	A. baumannii	OXA-23	TEM-1	256	2	16
170	A. baumannii	OXA-23		8	1	4
171	A. baumannii	OXA-23	TEM-1	16	1	4
172	A. baumannii	OXA-23	TEM-1	16	1	4
173	A. guillouiae	IMP-1		2	<= 0.12	2
174	A. baumannii	IMP-1		16	1	4
175	A. baumannii	WT	CTXM-15	16	2	8
176	A. baumannii	OXA-23	TEM-1	256	2	8
177	A. baumannii	OXA-23		8	2	8
178	Acinetobacter spp.	WT	PER-2	4	0.5	0.5
180	A. baumannii	OXA-23		16	2	16
181	A. baumannii	NDM-1		64	64	64
184	A. baumannii	NDM-1		>64	32	>64
185	A. baumannii	OXA-23		16	2	8
186	A. baumannii	OXA-23		16	4	8
187	A. baumannii	OXA-23		32	2	8
188	A. baumannii	NDM-1		>64	64	>64
189	A. baumannii	OXA-23		8	1	8
190	A. baumannii	OXA-23		32	8	16
191	A. baumannii	OXA-23		16	2	4
192	A. bereziniae	WT		1	1	1
193	A. baumannii	OXA-58	TEM-1	8	<= 0.12	0.5
194	A. baumannii	NDM-1		>64	32	>64
195	A. baumannii	OXA-23		2	0.5	2
196	A. baumannii	NDM-1		>64	16	>64
197	A. baumannii	NDM-1		>64	16	>64
198	A. baumannii	OXA-23		8	2	4
199	A. baumannii	NDM-1		>64	64	>64
200	A. baumannii	OXA-23		16	2	4
201	A. baumannii	OXA-23		16	2	4
202	A. baumannii	OXA-23		16	4	8
203	A. baumannii	OXA-23		16	4	8
204	A. baumannii	OXA-23		64	4	8
205	A. baumannii	OXA-23		16	1	8
6768	A. baumannii	OXA-23		32	1	4
11BIS	A. bereziniae	NDM-1		64	64	64
15BIS	A. baumannii	NDM-1		>64	32	64
21BIS	A. baumannii	NDM-1		64	32	16
AB5075	A. baumannii	OXA-23		24	1.5	16
AB0057	A. baumannii	OXA-23	TEM-1	16	3	4
ABUH702	A. baumannii	ISAba1/OXA-66		1.5	0.38	2
ATCC17978	A. baumannii	WT		0.38	0.38	0.38
	WT: wild-type phenotype
